# Supplementary material for: Autotetraploidization Gives Rise to Differential Gene Expression in Response to Saline Stress in Rice
Source: Plants (Basel). 2022 Nov 15;11(22):3114. doi: 10.3390/plants11223114 (PMC9698567; doi:10.3390/plants11223114)
Supplement: Supplementary file 1 [file plants-11-03114-s001.zip]

Archive with 6 entries (6 files):
- Figures S1--S4.pdf
- Table S1. RNA-seq Data quality control.xlsx
- Table S2. The list of DEGs in GO terms.xlsx
- Table S3. The list of DEGs in KEGG term.xlsx
- Table S4. The list of DEGs with phytohormone-related genes.xlsx
- Table S5. The list of DEGs with peroxidase superfamily protein and ionic transport-related genes.xlsx
