# Supplementary material for: Autotetraploidization Gives Rise to Differential Gene Expression in Response to Saline Stress in Rice
Source: Plants (Basel). 2022 Nov 15;11(22):3114. doi: 10.3390/plants11223114 (PMC9698567; doi:10.3390/plants11223114)
Supplement: Supplementary file 1 [file plants-11-03114-s001.zip › Table S1. RNA-seq Data quality control.xlsx]

## Sheet: Sheet2
Data quality control
sample	ReadSum	BaseSum	GC(%)	Q30(%)
R2-1	23085645	6894353262	56.95	91.56
R2-2	26003922	7770753096	57.49	91.35
R2-3	33843566	10100035296	57.42	90.56
Sh2-1	23146178	6923847472	57.27	91.27
Sh2-2	25978895	7766654082	56.86	91.33
Sh2-3	30975288	9261139486	56.29	90.4
R2_SS-1	31486709	9409502724	57.34	91.33
R2_SS-2	26804443	8004237726	57.56	91.53
R2_SS-3	38921122	11634071146	58.31	91.22
Sh2_SS-1	25332286	7581036214	55.84	91.1
Sh2_SS-2	21903126	6544981534	56.35	90.42
Sh2_SS-3	24695304	7380907624	56.31	90.6
R4-1	26530766	7910777698	58.19	89.4
R4-2	26168942	7792666464	57.88	90.48
R4-3	29186712	8714398958	56.04	90.66
Sh4-1	26540318	7931398718	55.36	91.68
Sh4-2	26651441	7952524374	56.84	90.8
Sh4-3	31904226	9520155568	57.59	90.22
R4_SS-1	25440832	7597776466	57.28	91.44
R4_SS-2	27192849	8125346996	56.83	91.02
R4_SS-3	37458425	11180791996	57.06	90.64
Sh4_SS-1	26762272	7952779074	58.47	89.42
Sh4_SS-2	27447296	8186542168	58.6	89.63
Sh4_SS-3	31406310	9386032684	55.77	90.54
