# Supplementary material for: Autotetraploidization Gives Rise to Differential Gene Expression in Response to Saline Stress in Rice
Source: Plants (Basel). 2022 Nov 15;11(22):3114. doi: 10.3390/plants11223114 (PMC9698567; doi:10.3390/plants11223114)
Supplement: Supplementary file 1 [file plants-11-03114-s001.zip › Table S2. The list of DEGs in GO terms.xlsx]

## Sheet: Sh2_SS vs Sh2
	GO_Name	GO_ID	GO_Level	P_value	EnrichmentScore	HitsGenesCountsInSelectedSet	Term	Count	Pvalue	group
Biological process	DNA replication	GO:0006260	7	1.11022e-15	4.20071	36	DNA replication	36	1.11022e-15	BP
Biological process	DNA-dependent DNA replication	GO:0006261	8	2.03529e-08	5.86349	12	DNA-dependent DNA replication	12	2.03529e-08	BP
Biological process	DNA replication initiation	GO:0006270	8	5.61953e-07	6.94932	8	DNA replication initiation	8	5.61953e-07	BP
Biological process	regulation of transcription, DNA-templated	GO:0006355	10	1.25123e-06	1.36957	192	regulation of transcription, DNA-templated	192	1.25123e-06	BP
Biological process	regulation of RNA biosynthetic process	GO:2001141	8	1.25123e-06	1.36957	192	regulation of RNA biosynthetic process	192	1.25123e-06	BP
Biological process	regulation of nucleic acid-templated transcription	GO:1903506	9	1.25123e-06	1.36957	192	regulation of nucleic acid-templated transcription	192	1.25123e-06	BP
Biological process	regulation of macromolecule metabolic process	GO:0060255	5	1.3742e-06	1.35134	205	regulation of macromolecule metabolic process	205	1.3742e-06	BP
Biological process	regulation of RNA metabolic process	GO:0051252	7	1.5141e-06	1.36584	192	regulation of RNA metabolic process	192	1.5141e-06	BP
Biological process	regulation of cellular metabolic process	GO:0031323	5	1.61776e-06	1.35068	203	regulation of cellular metabolic process	203	1.61776e-06	BP
Cellular component	nucleus	GO:0005634	6	3.69318e-08	1.53838	129	nucleus	129	3.69318e-08	CC
Cellular component	chromosome	GO:0005694	6	4.56752e-08	2.76874	31	chromosome	31	4.56752e-08	CC
Molecular function	DNA binding	GO:0003677	5	1.41537e-11	1.4752	259	DNA binding	259	1.41537e-11	MF
Molecular function	DNA-binding transcription factor activity	GO:0003700	3	3.20037e-08	1.70954	101	DNA-binding transcription factor activity	101	3.20037e-08	MF
Molecular function	transcription regulator activity	GO:0140110	2	3.53312e-08	1.68203	106	transcription regulator activity	106	3.53312e-08	MF
Molecular function	sequence-specific DNA binding	GO:0043565	6	1.10699e-06	1.77881	69	sequence-specific DNA binding	69	1.10699e-06	MF

## Sheet: R2_SS vs R2
1.2	GO_Name	GO_ID	GO_Level	P_value	EnrichmentScore	HitsGenesCountsInSelectedSet	Term	Count	Pvalue	group
Biological process	regulation of transcription, DNA-templated	GO:0006355	10	1.14353e-14	2.03831	118	regulation of transcription, DNA-templated	118	1.14353e-14	BP
Biological process	regulation of RNA biosynthetic process	GO:2001141	8	1.14353e-14	2.03831	118	regulation of RNA biosynthetic process	118	1.14353e-14	BP
Biological process	regulation of nucleic acid-templated transcription	GO:1903506	9	1.14353e-14	2.03831	118	regulation of nucleic acid-templated transcription	118	1.14353e-14	BP
Biological process	regulation of RNA metabolic process	GO:0051252	7	1.36557e-14	2.03274	118	regulation of RNA metabolic process	118	1.36557e-14	BP
Biological process	regulation of nucleobase-containing compound metabolic process	GO:0019219	6	1.52101e-14	2.02905	118	regulation of nucleobase-containing compound...	118	1.52101e-14	BP
Biological process	regulation of macromolecule biosynthetic process	GO:0010556	6	8.69305e-14	1.98048	118	regulation of macromolecule biosynthetic process	118	8.69305e-14	BP
Biological process	regulation of cellular biosynthetic process	GO:0031326	6	8.69305e-14	1.98048	118	regulation of cellular biosynthetic process	118	8.69305e-14	BP
Biological process	regulation of biosynthetic process	GO:0009889	5	8.69305e-14	1.98048	118	regulation of biosynthetic process	118	8.69305e-14	BP
Biological process	regulation of gene expression	GO:0010468	6	1.43108e-13	1.96653	118	regulation of gene expression	118	1.43108e-13	BP
Biological process	regulation of primary metabolic process	GO:0080090	5	1.50246e-12	1.90126	118	regulation of primary metabolic process	118	1.50246e-12	BP
Biological process	regulation of cellular metabolic process	GO:0031323	5	1.50246e-12	1.90126	118	regulation of cellular metabolic process	118	1.50246e-12	BP
Biological process	regulation of nitrogen compound metabolic process	GO:0051171	5	1.50246e-12	1.90126	118	regulation of nitrogen compound metabolic process	118	1.50246e-12	BP
Molecular function	transcription regulator activity	GO:0140110	2	3.62377e-14	3.2242	77	transcription regulator activity	77	3.62377e-14	MF
Molecular function	DNA-binding transcription factor activity	GO:0003700	3	4.62377e-14	3.39448	76	DNA-binding transcription factor activity	76	4.62377e-14	MF
Molecular function	sequence-specific DNA binding	GO:0043565	6	3.62377e-13	3.2653	48	sequence-specific DNA binding	48	3.62377e-13	MF

## Sheet: Sh4_SS vs Sh4
1.3	GO_Name	GO_ID	GO_Level	P_value	EnrichmentScore	HitsGenesCountsInSelectedSet	Term	Count	Pvalue	group
Biological process	lipid localization	GO:0010876	4	1.75235e-06	2.73291	26	lipid localization	26	1.75235e-06	BP
Biological process	lipid transport	GO:0006869	6	1.75235e-06	2.73291	26	lipid transport	26	1.75235e-06	BP
Cellular component	external encapsulating structure	GO:0030312	3	6.21725e-06	3.564	16	external encapsulating structure	16	6.21725e-06	CC
Cellular component	cell wall	GO:0005618	4	2.73167e-05	3.52526	14	cell wall	14	2.73167e-05	CC
Molecular function	catalytic activity	GO:0003824	2	3.46501e-13	1.19981	706	catalytic activity	706	3.46501e-13	MF
Molecular function	hydrolase activity, hydrolyzing O-glycosyl compounds	GO:0004553	5	4.57094e-08	2.10784	58	hydrolase activity, hydrolyzing...	58	4.57094e-08	MF
Molecular function	oxidoreductase activity	GO:0016491	3	1.97035e-07	1.44178	177	oxidoreductase activity	177	1.97035e-07	MF
Molecular function	dioxygenase activity	GO:0051213	4	5.30452e-07	2.80019	28	dioxygenase activity	28	5.30452e-07	MF
Molecular function	hydrolase activity, acting on glycosyl bonds	GO:0016798	4	7.196e-07	1.93387	59	hydrolase activity, acting on glycosyl bonds	59	7.196e-07	MF
Molecular function	lipid binding	GO:0008289	3	8.99512e-06	3.06257	19	lipid binding	19	8.99512e-06	MF
Molecular function	oxidoreductase activity, acting on single donors with incorporation of molecular oxygen	GO:0016701	4	1.12427e-05	3.76105	14	oxidoreductase activity, acting on single...	14	1.12427e-05	MF
Molecular function	hydrolase activity	GO:0016787	3	1.32287e-05	1.30456	215	hydrolase activity	215	1.32287e-05	MF
Molecular function	oxidoreductase activity, acting on paired donors, with incorporation or reduction of molecular oxygen	GO:0016705	4	1.95894e-05	1.71608	62	oxidoreductase activity, acting on paired...	62	1.95894e-05	MF
Molecular function	oxidoreductase activity, acting on single donors with incorporation of molecular oxygen, incorporation of two atoms of oxygen	GO:0016702	5	2.33816e-05	4.01003	12	oxidoreductase activity, acting on single donors...	12	2.33816e-05	MF
Molecular function	terpene synthase activity	GO:0010333	6	2.35586e-05	6.85048	7	terpene synthase activity	7	2.35586e-05	MF

## Sheet: R4_SS vs R4
1.4	GO_Name	GO_ID	GO_Level	P_value	EnrichmentScore	HitsGenesCountsInSelectedSet	Term	Count	Pvalue	group
Biological process	response to oxidative stress	GO:0006979	4	2.24596e-06	2.67743	27	response to oxidative stress	27	2.24596e-06	BP
Biological process	regulation of transcription, DNA-templated	GO:0006355	10	4.67267e-06	1.51994	107	regulation of transcription, DNA-templated	107	4.67267e-06	BP
Cellular component	extracellular region	GO:0005576	3	9.67266e-09	2.94818	33	extracellular region	33	9.67266e-09	CC
Molecular function	DNA-binding transcription factor activity	GO:0003700	3	1.19349e-10	2.33885	65	DNA-binding transcription factor activity	65	1.19349e-10	MF
Molecular function	transcription regulator activity	GO:0140110	2	1.78287e-09	2.19267	65	transcription regulator activity	65	1.78287e-09	MF
Molecular function	oxidoreductase activity	GO:0016491	3	3.70957e-09	1.5884	150	oxidoreductase activity	150	3.70957e-09	MF
Molecular function	heme binding	GO:0020037	5	3.81605e-09	2.16715	64	heme binding	64	3.81605e-09	MF
Molecular function	tetrapyrrole binding	GO:0046906	4	4.11546e-09	2.16303	64	tetrapyrrole binding	64	4.11546e-09	MF
Molecular function	DNA binding	GO:0003677	5	4.77148e-08	1.58618	131	DNA binding	131	4.77148e-08	MF
Molecular function	peroxidase activity	GO:0004601	5	3.3811e-07	2.96854	27	peroxidase activity	27	3.3811e-07	MF
Molecular function	oxidoreductase activity, acting on peroxide as acceptor	GO:0016684	4	4.93611e-07	2.91457	27	oxidoreductase activity, acting on peroxide...	27	4.93611e-07	MF
Molecular function	carbon-oxygen lyase activity, acting on phosphates	GO:0016838	5	2.52809e-06	7.9161	8	carbon-oxygen lyase activity, acting on phosphates	8	2.52809e-06	MF
Molecular function	antioxidant activity	GO:0016209	2	2.64223e-06	2.62481	28	antioxidant activity	28	2.64223e-06	MF
Molecular function	copper ion binding	GO:0005507	7	4.0729e-06	2.96854	22	copper ion binding	22	4.0729e-06	MF
Molecular function	terpene synthase activity	GO:0010333	6	4.16273e-06	8.90562	7	terpene synthase activity	7	4.16273e-06	MF

## Sheet: Sh4 vs Sh2
2.1	GO_Name	GO_ID	GO_Level	P_value	EnrichmentScore	HitsGenesCountsInSelectedSet	Term	Count	Pvalue	group
Biological process	DNA replication	GO:0006260	7	4.44089e-16	4.40346	36	DNA replication	36	4.44089e-16	BP
Biological process	protein phosphorylation	GO:0006468	8	1.6175e-11	1.48279	241	protein phosphorylation	241	1.6175e-11	BP
Biological process	phosphorylation	GO:0016310	6	7.06468e-10	1.42152	247	phosphorylation	247	7.06468e-10	BP
Molecular function	ATP binding	GO:0005524	9	8.88178e-16	1.49042	352	ATP binding	352	8.88178e-16	MF
Molecular function	protein kinase activity	GO:0004672	6	5.21805e-15	1.63533	230	protein kinase activity	230	5.21805e-15	MF
Molecular function	adenyl ribonucleotide binding	GO:0032559	8	1.27565e-13	1.39806	386	adenyl ribonucleotide binding	386	1.27565e-13	MF
Molecular function	adenyl nucleotide binding	GO:0030554	7	1.62981e-13	1.39587	386	adenyl nucleotide binding	386	1.62981e-13	MF
Molecular function	purine ribonucleoside triphosphate binding	GO:0035639	5	4.50084e-13	1.40589	362	purine ribonucleoside triphosphate binding	362	4.50084e-13	MF
Molecular function	kinase activity	GO:0016301	5	2.72427e-12	1.52373	242	kinase activity	242	2.72427e-12	MF
Molecular function	phosphotransferase activity, alcohol group as acceptor	GO:0016773	5	1.01011e-11	1.51286	237	phosphotransferase activity, alcohol group...	237	1.01011e-11	MF
Molecular function	carbohydrate derivative binding	GO:0097367	3	5.06513e-11	1.32985	404	carbohydrate derivative binding	404	5.06513e-11	MF
Molecular function	purine nucleotide binding	GO:0017076	6	7.13224e-11	1.33099	397	purine nucleotide binding	397	7.13224e-11	MF
Molecular function	purine ribonucleotide binding	GO:0032555	7	7.22311e-11	1.3315	396	purine ribonucleotide binding	396	7.22311e-11	MF
Molecular function	ribonucleotide binding	GO:0032553	6	1.80847e-10	1.3214	398	ribonucleotide binding	398	1.80847e-10	MF
Molecular function	transferase activity, transferring phosphorus-containing groups	GO:0016772	4	2.67554e-10	1.42952	264	transferase activity, transferring...	264	2.67554e-10	MF

## Sheet: R4 vs R2
2.2	GO_Name	GO_ID	GO_Level	P_value	EnrichmentScore	HitsGenesCountsInSelectedSet	Term	Count	Pvalue	group
Biological process	response to biotic stimulus	GO:0009607	3	9.71366e-08	39.4303	5	response to biotic stimulus	5	9.71366e-08	BP
Biological process	obsolete oxidation-reduction process	GO:0055114	0	0.0332738	1.53128	20	obsolete oxidation-reduction process	20	0.0332738	BP
Cellular component	apoplast	GO:0048046	4	7.71408e-06	9.21053	7	apoplast	7	7.71408e-06	CC
Cellular component	extracellular region	GO:0005576	3	6.15261e-05	4.86662	9	extracellular region	9	6.15261e-05	CC
Molecular function	nutrient reservoir activity	GO:0045735	2	3.39399e-08	12.7178	9	nutrient reservoir activity	9	3.39399e-08	MF
Molecular function	cation binding	GO:0043169	4	3.09794e-07	1.97015	53	cation binding	53	3.09794e-07	MF
Molecular function	metal ion binding	GO:0046872	5	4.09036e-07	2.01302	50	metal ion binding	50	4.09036e-07	MF
Molecular function	manganese ion binding	GO:0030145	7	8.97433e-07	13.251	7	manganese ion binding	7	8.97433e-07	MF
Molecular function	copper ion binding	GO:0005507	7	5.28174e-05	6.08055	8	copper ion binding	8	5.28174e-05	MF
Molecular function	transition metal ion binding	GO:0046914	6	0.0001203	1.90326	35	transition metal ion binding	35	0.0001203	MF
Molecular function	lyase activity	GO:0016829	3	0.00074672	3.71589	9	lyase activity	9	0.00074672	MF
Molecular function	magnesium ion binding	GO:0000287	6	0.00117307	5.10148	6	magnesium ion binding	6	0.00117307	MF
Molecular function	oxidoreductase activity	GO:0016491	3	0.00450943	1.67016	28	oxidoreductase activity	28	0.00450943	MF
Molecular function	oxidoreductase activity, acting on paired donors, with incorporation or reduction of molecular oxygen	GO:0016705	4	0.0266382	2.02685	10	oxidoreductase activity, acting on paired...	10	0.0266382	MF
Molecular function	heme binding	GO:0020037	5	0.0379829	1.9074	10	heme binding	10	0.0379829	MF

## Sheet: Sh4_SS vs Sh2_SS
2.3	GO_Name	GO_ID	GO_Level	P_value	EnrichmentScore	HitsGenesCountsInSelectedSet	Term	Count	Pvalue	group
Biological process	obsolete oxidation-reduction process	GO:0055114	0	9.59618e-06	1.6558	71	obsolete oxidation-reduction process	71	9.59618e-06	BP
Biological process	lipid localization	GO:0010876	4	0.000306274	3.25847	12	lipid localization	12	0.000306274	BP
Biological process	lipid transport	GO:0006869	6	0.000306274	3.25847	12	lipid transport	12	0.000306274	BP
Cellular component	extracellular region	GO:0005576	3	0.000881652	2.48564	15	extracellular region	15	0.000881652	CC
Molecular function	oxidoreductase activity	GO:0016491	3	1.17654e-08	1.82343	89	oxidoreductase activity	89	1.17654e-08	MF
Molecular function	oxidoreductase activity, acting on single donors with incorporation of molecular oxygen	GO:0016701	4	1.38945e-05	6.08133	9	oxidoreductase activity, acting on single...	9	1.38945e-05	MF
Molecular function	oxidoreductase activity, acting on single donors with incorporation of molecular oxygen, incorporation of two atoms of oxygen	GO:0016702	5	1.94705e-05	6.72407	8	oxidoreductase activity, acting on single donors...	8	1.94705e-05	MF
Molecular function	enzyme inhibitor activity	GO:0004857	4	4.87104e-05	3.49603	14	enzyme inhibitor activity	14	4.87104e-05	MF
Molecular function	cation binding	GO:0043169	4	5.17378e-05	1.41725	111	cation binding	111	5.17378e-05	MF
Molecular function	catalytic activity	GO:0003824	2	0.000182278	1.16266	272	catalytic activity	272	0.000182278	MF
Molecular function	magnesium ion binding	GO:0000287	6	0.00064023	3.21245	11	magnesium ion binding	11	0.00064023	MF
Molecular function	dioxygenase activity	GO:0051213	4	0.00064782	3.01847	12	dioxygenase activity	12	0.00064782	MF
Molecular function	metal ion binding	GO:0046872	5	0.00079692	1.3552	98	metal ion binding	98	0.00079692	MF
Molecular function	obsolete laccase activity	GO:0008471	0	0.000958229	6.38164	5	obsolete laccase activity	5	0.000958229	MF
Molecular function	lyase activity	GO:0016829	3	0.00201052	2.26903	16	lyase activity	16	0.00201052	MF

## Sheet: R4_SS vs R2_SS
2.4	GO_Name	GO_ID	GO_Level	P_value	EnrichmentScore	HitsGenesCountsInSelectedSet	Term	Count	Pvalue	group
Biological process	response to biotic stimulus	GO:0009607	3	3.37772e-08	27.2584	6	response to biotic stimulus	6	3.37772e-08	BP
Biological process	carbohydrate metabolic process	GO:0005975	4	9.06132e-05	2.23516	26	carbohydrate metabolic process	26	9.06132e-05	BP
Biological process	photosynthesis	GO:0015979	4	0.00124957	4.99097	6	photosynthesis	6	0.00124957	BP
Biological process	obsolete oxidation-reduction process	GO:0055114	0	0.0016489	1.63197	37	obsolete oxidation-reduction process	37	0.0016489	BP
Molecular function	oxidoreductase activity, acting on paired donors, with incorporation or reduction of molecular oxygen	GO:0016705	4	5.89479e-06	3.1551	20	oxidoreductase activity, acting on paired...	20	5.89479e-06	MF
Molecular function	cation binding	GO:0043169	4	1.30999e-05	1.70701	59	cation binding	59	1.30999e-05	MF
Molecular function	hydrolase activity, hydrolyzing O-glycosyl compounds	GO:0004553	5	2.90104e-05	3.31411	16	hydrolase activity, hydrolyzing O-glycosyl...	16	2.90104e-05	MF
Molecular function	oxidoreductase activity	GO:0016491	3	3.67373e-05	1.90347	41	oxidoreductase activity	41	3.67373e-05	MF
Molecular function	iron ion binding	GO:0005506	7	7.19736e-05	2.94348	17	iron ion binding	17	7.19736e-05	MF
Molecular function	hydrolase activity, acting on glycosyl bonds	GO:0016798	4	9.86713e-05	2.98904	16	hydrolase activity, acting on glycosyl bonds	16	9.86713e-05	MF
Molecular function	catalytic activity	GO:0003824	2	0.000477345	1.23012	127	catalytic activity	127	0.000477345	MF
Molecular function	metal ion binding	GO:0046872	5	0.000620058	1.56679	50	metal ion binding	50	0.000620058	MF
Molecular function	heme binding	GO:0020037	5	0.00123565	2.37532	16	heme binding	16	0.00123565	MF
Molecular function	tetrapyrrole binding	GO:0046906	4	0.00126016	2.37081	16	tetrapyrrole binding	16	0.00126016	MF
Molecular function	2-oxoglutarate-dependent dioxygenase activity	GO:0016706	5	0.00145988	4.88054	6	2-oxoglutarate-dependent dioxygenase activity	6	0.00145988	MF
