# Supplementary material for: Autotetraploidization Gives Rise to Differential Gene Expression in Response to Saline Stress in Rice
Source: Plants (Basel). 2022 Nov 15;11(22):3114. doi: 10.3390/plants11223114 (PMC9698567; doi:10.3390/plants11223114)
Supplement: Supplementary file 1 [file plants-11-03114-s001.zip › Table S3. The list of DEGs in KEGG term.xlsx]

## Sheet: Sh2_SS vs Sh2
1.1	MainClass	GeneHitsInSelectedSet	AllGenesInSelectedSet	GeneHitsInBackground	AllGenesInBackground	Term	Count	Pvalue	group
03032 DNA replication proteins	A09180 Brite Hierarchies	63	1163	159	9945	DNA replication proteins	63	6.66134e-16	KEGG
03030 DNA replication	A09120 Genetic Information Processing	25	1163	55	9945	DNA replication	25	3.7042e-10	KEGG
B 09124 Replication and repair	A09120 Genetic Information Processing	43	1163	157	9945	Replication and repair	43	4.99311e-08	KEGG
03036 Chromosome and associated proteins	A09180 Brite Hierarchies	129	1163	729	9945	Chromosome and associated proteins	129	4.73763e-07	KEGG
A09130 Environmental Information Processing	A09130 Environmental Information Processing	99	1163	530	9945	Environmental Information Processing	99	9.64309e-07	KEGG
03400 DNA repair and recombination proteins	A09180 Brite Hierarchies	64	1163	309	9945	DNA repair and recombination proteins	64	2.77582e-06	KEGG
04075 Plant hormone signal transduction	A09130 Environmental Information Processing	68	1163	335	9945	Plant hormone signal transduction	68	2.85951e-06	KEGG
B 09132 Signal transduction	A09130 Environmental Information Processing	93	1163	504	9945	Signal transduction	93	3.57866e-06	KEGG
03000 Transcription factors	A09180 Brite Hierarchies	93	1163	508	9945	Transcription factors	93	5.03991e-06	KEGG
03430 Mismatch repair	A09120 Genetic Information Processing	15	1163	45	9945	Mismatch repair	15	0.000109171	KEGG

## Sheet: R2_SS vs R2
1.2	MainClass	GeneHitsInSelectedSet	AllGenesInSelectedSet	GeneHitsInBackground	AllGenesInBackground	Term	Count	Pvalue	group
03000 Transcription factors	A09180 Brite Hierarchies	61	380	508	9945	Transcription factors	61	4.59966e-12	KEGG
00904 Diterpenoid biosynthesis	A09100 Metabolism	10	380	35	9945	Diterpenoid biosynthesis	10	4.59966e-07	KEGG
99980 Enzymes with EC numbers	A09190 Not Included in Pathway or Brite	36	380	402	9945	Enzymes with EC numbers	36	1.56469e-06	KEGG
B 09191 Unclassified: metabolism	A09190 Not Included in Pathway or Brite	44	380	574	9945	Unclassified: metabolism	44	6.88809e-06	KEGG
00940 Phenylpropanoid biosynthesis	A09100 Metabolism	24	380	235	9945	Phenylpropanoid biosynthesis	24	1.0618e-05	KEGG
A09130 Environmental Information Processing	A09130 Environmental Information Processing	40	380	530	9945	Environmental Information Processing	40	2.66174e-05	KEGG
B 09109 Metabolism of terpenoids and polyketides	A09100 Metabolism	20	380	192	9945	Metabolism of terpenoids and polyketides	20	4.37076e-05	KEGG
B 09132 Signal transduction	A09130 Environmental Information Processing	38	380	504	9945	Signal transduction	38	4.37161e-05	KEGG
A09100 Metabolism	A09100 Metabolism	131	380	2573	9945	Metabolism	131	9.16148e-05	KEGG
A09190 Not Included in Pathway or Brite	A09190 Not Included in Pathway or Brite	48	380	718	9945	Not Included in Pathway or Brite	48	9.18821e-05	KEGG

## Sheet: Sh4_SS vs Sh4
1.3	MainClass	GeneHitsInSelectedSet	AllGenesInSelectedSet	GeneHitsInBackground	AllGenesInBackground	Term	Count	Pvalue	group
A09100 Metabolism	A09100 Metabolism	260	642	2573	9945	Metabolism	260	2.29768e-13	KEGG
B 09109 Metabolism of terpenoids and polyketides	A09100 Metabolism	40	642	192	9945	Metabolism of terpenoids and polyketides	40	2.29768e-11	KEGG
B 09110 Biosynthesis of other secondary metabolites	A09100 Metabolism	51	642	374	9945	Biosynthesis of other secondary metabolites	51	2.42849e-07	KEGG
00073 Cutin, suberine and wax biosynthesis	A09100 Metabolism	12	642	35	9945	Cutin, suberine and wax biosynthesis	12	9.95298e-07	KEGG
00904 Diterpenoid biosynthesis	A09100 Metabolism	12	642	35	9945	Diterpenoid biosynthesis	12	9.95298e-07	KEGG
03000 Transcription factors	A09180 Brite Hierarchies	60	642	508	9945	Transcription factors	60	3.03078e-06	KEGG
00199 Cytochrome P450	A09180 Brite Hierarchies	21	642	110	9945	Cytochrome P450	21	5.95547e-06	KEGG
B 09103 Lipid metabolism	A09100 Metabolism	52	642	428	9945	Lipid metabolism	52	6.35293e-06	KEGG
B 09101 Carbohydrate metabolism	A09100 Metabolism	78	642	771	9945	Carbohydrate metabolism	78	3.5127e-05	KEGG
00940 Phenylpropanoid biosynthesis	A09100 Metabolism	32	642	235	9945	Phenylpropanoid biosynthesis	32	4.53759e-05	KEGG

## Sheet: R4_SS vs R4
1.4	MainClass	GeneHitsInSelectedSet	AllGenesInSelectedSet	GeneHitsInBackground	AllGenesInBackground	Term	Count	Pvalue	group
00940 Phenylpropanoid biosynthesis	A09100 Metabolism	39	510	235	9945	Phenylpropanoid biosynthesis	39	5.23491e-11	KEGG
B 09110 Biosynthesis of other secondary metabolites	A09100 Metabolism	47	510	374	9945	Biosynthesis of other secondary metabolites	47	8.47483e-09	KEGG
A09100 Metabolism	A09100 Metabolism	185	510	2573	9945	Metabolism	185	6.4865e-08	KEGG
00904 Diterpenoid biosynthesis	A09100 Metabolism	12	510	35	9945	Diterpenoid biosynthesis	12	8.22322e-08	KEGG
03000 Transcription factors	A09180 Brite Hierarchies	53	510	508	9945	Transcription factors	53	4.96703e-07	KEGG
B 09191 Unclassified: metabolism	A09190 Not Included in Pathway or Brite	57	510	574	9945	Unclassified: metabolism	57	9.14962e-07	KEGG
B 09109 Metabolism of terpenoids and polyketides	A09100 Metabolism	26	510	192	9945	Metabolism of terpenoids and polyketides	26	5.1124e-06	KEGG
00199 Cytochrome P450	A09180 Brite Hierarchies	17	510	110	9945	Cytochrome P450	17	4.09762e-05	KEGG
99980 Enzymes with EC numbers	A09190 Not Included in Pathway or Brite	39	510	402	9945	Enzymes with EC numbers	39	8.74744e-05	KEGG
A09190 Not Included in Pathway or Brite	A09190 Not Included in Pathway or Brite	60	510	718	9945	Not Included in Pathway or Brite	60	0.000100158	KEGG

## Sheet: Sh4 vs Sh2
2.1	MainClass	GeneHitsInSelectedSet	AllGenesInSelectedSet	GeneHitsInBackground	AllGenesInBackground	Term	Count	Pvalue	group
03032 DNA replication proteins	A09180 Brite Hierarchies	53	965	159	9945	DNA replication proteins	53	3.33067e-16	KEGG
03036 Chromosome and associated proteins	A09180 Brite Hierarchies	132	965	729	9945	Chromosome and associated proteins	132	2.53353e-13	KEGG
03030 DNA replication	A09120 Genetic Information Processing	23	965	55	9945	DNA replication	23	3.48983e-10	KEGG
A09190 Not Included in Pathway or Brite	A09190 Not Included in Pathway or Brite	108	965	718	9945	Not Included in Pathway or Brite	108	1.54505e-06	KEGG
04812 Cytoskeleton proteins	A09180 Brite Hierarchies	31	965	134	9945	Cytoskeleton proteins	31	3.2895e-06	KEGG
B 09191 Unclassified: metabolism	A09190 Not Included in Pathway or Brite	89	965	574	9945	Unclassified: metabolism	89	3.99273e-06	KEGG
99980 Enzymes with EC numbers	A09190 Not Included in Pathway or Brite	66	965	402	9945	Enzymes with EC numbers	66	1.16483e-05	KEGG
00940 Phenylpropanoid biosynthesis	A09100 Metabolism	44	965	235	9945	Phenylpropanoid biosynthesis	44	1.36611e-05	KEGG
B 09124 Replication and repair	A09120 Genetic Information Processing	33	965	157	9945	Replication and repair	33	1.43136e-05	KEGG
03000 Transcription factors	A09180 Brite Hierarchies	74	965	508	9945	Transcription factors	74	0.000209404	KEGG

## Sheet: R4 vs R2
2.2	MainClass	GeneHitsInSelectedSet	AllGenesInSelectedSet	GeneHitsInBackground	AllGenesInBackground	Term	Count	Pvalue	group
00904 Diterpenoid biosynthesis	A09100 Metabolism	6	69	35	9945	Diterpenoid biosynthesis	6	1.23842e-07	KEGG
B 09109 Metabolism of terpenoids and polyketides	A09100 Metabolism	10	69	192	9945	Metabolism of terpenoids and polyketides	10	7.20008e-07	KEGG
A09100 Metabolism	A09100 Metabolism	30	69	2573	9945	Metabolism	30	0.00108677	KEGG
B 09191 Unclassified: metabolism	A09190 Not Included in Pathway or Brite	11	69	574	9945	Unclassified: metabolism	11	0.00184469	KEGG
A09190 Not Included in Pathway or Brite	A09190 Not Included in Pathway or Brite	12	69	718	9945	Not Included in Pathway or Brite	12	0.00354882	KEGG
B 09102 Energy metabolism	A09100 Metabolism	7	69	337	9945	Energy metabolism	7	0.00858602	KEGG
B 09110 Biosynthesis of other secondary metabolites	A09100 Metabolism	6	69	374	9945	Biosynthesis of other secondary metabolites	6	0.0447056	KEGG

## Sheet: Sh4_SS vs Sh2_SS
2.3	MainClass	GeneHitsInSelectedSet	AllGenesInSelectedSet	GeneHitsInBackground	AllGenesInBackground	Term	Count	Pvalue	group
B 09110 Biosynthesis of other secondary metabolites	A09100 Metabolism	29	280	374	9945	Biosynthesis of other secondary metabolites	29	6.80103e-07	KEGG
A09100 Metabolism	A09100 Metabolism	106	280	2573	9945	Metabolism	106	5.18346e-06	KEGG
B 09109 Metabolism of terpenoids and polyketides	A09100 Metabolism	17	280	192	9945	Metabolism of terpenoids and polyketides	17	2.85443e-05	KEGG
99980 Enzymes with EC numbers	A09190 Not Included in Pathway or Brite	26	280	402	9945	Enzymes with EC numbers	26	6.46569e-05	KEGG
B 09191 Unclassified: metabolism	A09190 Not Included in Pathway or Brite	29	280	574	9945	Unclassified: metabolism	29	0.00156953	KEGG
00940 Phenylpropanoid biosynthesis	A09100 Metabolism	15	280	235	9945	Phenylpropanoid biosynthesis	15	0.00264109	KEGG
03010 Ribosome	A09120 Genetic Information Processing	17	280	310	9945	Ribosome	17	0.0066557	KEGG
00350 Tyrosine metabolism	A09100 Metabolism	5	280	44	9945	Tyrosine metabolism	5	0.00755406	KEGG
03011 Ribosome	A09180 Brite Hierarchies	17	280	326	9945	Ribosome	17	0.01072	KEGG
A09190 Not Included in Pathway or Brite	A09190 Not Included in Pathway or Brite	31	280	718	9945	Not Included in Pathway or Brite	31	0.0111175	KEGG

## Sheet: R4_SS vs R2_SS
2.4	MainClass	GeneHitsInSelectedSet	AllGenesInSelectedSet	GeneHitsInBackground	AllGenesInBackground	Term	Count	Pvalue	group
00904 Diterpenoid biosynthesis	A09100 Metabolism	13	135	35	9945	Diterpenoid biosynthesis	13	4.44089e-16	KEGG
B 09109 Metabolism of terpenoids and polyketides	A09100 Metabolism	18	135	192	9945	Metabolism of terpenoids and polyketides	18	9.19849e-11	KEGG
A09100 Metabolism	A09100 Metabolism	68	135	2573	9945	Metabolism	68	7.69025e-10	KEGG
00199 Cytochrome P450	A09180 Brite Hierarchies	10	135	110	9945	Cytochrome P450	10	2.2531e-06	KEGG
00194 Photosynthesis proteins	A09180 Brite Hierarchies	8	135	80	9945	Photosynthesis proteins	8	1.19395e-05	KEGG
B 09102 Energy metabolism	A09100 Metabolism	14	135	337	9945	Energy metabolism	14	0.000187809	KEGG
B 09191 Unclassified: metabolism	A09190 Not Included in Pathway or Brite	19	135	574	9945	Unclassified: metabolism	19	0.000262369	KEGG
99981 Carbohydrate metabolism	A09190 Not Included in Pathway or Brite	5	135	60	9945	Carbohydrate metabolism	5	0.0012848	KEGG
B 09101 Carbohydrate metabolism	A09100 Metabolism	21	135	771	9945	Carbohydrate metabolism	21	0.00159519	KEGG
00500 Starch and sucrose metabolism	A09100 Metabolism	8	135	179	9945	Starch and sucrose metabolism	8	0.00299543	KEGG
