# Supplementary material for: Autotetraploidization Gives Rise to Differential Gene Expression in Response to Saline Stress in Rice
Source: Plants (Basel). 2022 Nov 15;11(22):3114. doi: 10.3390/plants11223114 (PMC9698567; doi:10.3390/plants11223114)
Supplement: Supplementary file 1 [file plants-11-03114-s001.zip › Table S4. The list of DEGs with phytohormone-related genes.xlsx]

## Sheet: IAA
	MSh2	MR2	MSh4	MR4	SSh2	SR2	SSh4	SR4
Os01g0764800	11.3333	414.333	20.6667	379.667	16	449	50.3333	432.667
Os01g0785400	35	22	11.6667	16.3333	29.3333	6.33333	55.6667	6
Os01g0895200	2.66667	36.6667	1.33333	20.3333	1.33333	81.3333	3.33333	65.6667
Os01g0895300	4	52.6667	1	41.6667	1	138.667	1	113.667
Os02g0158800	273.333	123.333	108	132.667	99.6667	132	121	99
Os02g0167600	192.667	42	156.333	29.3333	324.667	75.3333	205	70.6667
Os02g0445600	10.3333	4.66667	8	5.33333	24.3333	4	13.6667	5
Os02g0643800	160	407.333	187.333	350.667	350.333	287.333	320.333	248
Os02g0726500	155.333	111	76.6667	120.667	120.667	78.6667	118.667	73
Os02g0769100	288	528	542.333	406.333	456.333	357	210	229.667
Os03g0194600	42.3333	206.333	112.333	158.667	222	210.333	104.667	190.667
Os03g0194900	486.333	2826.67	1454.33	3231.67	767.333	5966.33	1165.33	6218.33
Os03g0328100	122.667	36	26	35	49	31.3333	52.6667	22
Os04g0338100	1116.67	203.333	2466.33	128	1412.67	119.333	1201.67	82.6667
Os04g0339400	65.3333	471.333	148.333	376	183	270.333	111.667	346.333
Os04g0495400	656.667	809	410.667	1060	507.333	336.333	459.667	300
Os04g0617050	59.3333	22.6667	32.6667	18.3333	155.333	13	70	14.6667
Os04g0662200	62	48.3333	26	54.6667	119.667	71.6667	72.6667	36.3333
Os04g0662400	4	10	1.66667	8.33333	17.3333	19.3333	14.3333	23.3333
Os06g0137400	147.333	12.6667	64.6667	7	86	5	41.6667	4.66667
Os06g0219400	142	37.6667	45.6667	30	73.6667	52.6667	141.667	54.6667
Os06g0671150	139.667	136.667	52	169.667	60	125.333	60	121
Os06g0671600	5	1.33333	35	8.33333	33.6667	4.33333	9	13.6667
Os06g0702000	24.6667	165.333	10.3333	164.333	15	198	10.3333	174
Os07g0671500	126.333	84	63.6667	100.333	50.3333	95.3333	70.3333	86.3333
Os08g0118500	4.33333	2	2.33333	3	27.6667	3.66667	10	1.66667
Os08g0335600	62.3333	181	128.333	150.667	132.333	509	71	631
Os08g0524200	648.667	454.667	711	487.333	693	1217	715.667	1210.67
Os08g0524400	869	765.333	410.333	1342.67	525	1704.33	690.667	1795.67
Os08g0550700	80.3333	2.33333	52.3333	5.33333	361.333	4	160	4
Os09g0437100	57	25.3333	16	39.3333	166.667	38.3333	81	25
Os09g0475500	213	327	425	291.333	417	647.667	517	675.333
Os09g0498800	437.667	477.333	109.667	642	229	315.667	387.667	268.333
Os09g0545300	155.333	118.667	280.667	104.667	263.333	55.3333	162	44.6667
Os09g0546900	32	1.33333	25	1.33333	74.6667	1.33333	30	1.66667
Os09g0547100	49.6667	1.33333	20	1.33333	65.3333	1	28.3333	1.33333
Os10g0510500	84.6667	146	213.333	152	173.333	165.333	108.667	234.667
Os11g0221000	103	15.6667	21	15.3333	14.6667	25.3333	27.3333	14.6667
Os12g0145100	62.6667	15.3333	62.6667	22.3333	174.333	22	80.6667	25
Os12g0174100	210	114	274	119.333	376.667	226.333	353.667	245
Os12g0425600	149	52.3333	56.3333	60.3333	77.6667	44.3333	58.3333	46.6667
Os01g0802700	7.33333	43	2	40	2	33.3333	3.66667	74
Os01g0919800	403	21.3333	430.333	30.3333	275.333	23.3333	130	28
Os06g0232300	25	26.6667	7.33333	23.6667	4.66667	24.3333	16.3333	23
Os08g0529000	24.6667	16	15	23.6667	33.3333	8	55.6667	3.66667
Os09g0505400	89.6667	251	6	303.333	6.66667	162.333	4	173
Os03g0836800	7.33333	754	1	410.333	1.66667	429	1.33333	74.3333
Os07g0249900	21.3333	9.66667	36.6667	11	52.6667	15.6667	72	17

## Sheet: ABA
	MSh2	MR2	MSh4	MR4	SSh2	SR2	SSh4	SR4
Os01g0728250	32.6667	17.3333	6	19	7	21.6667	12.3333	20.6667
Os02g0636600	106.667	304.667	104.667	213.667	81	187.667	36.6667	174
Os03g0187600	19.3333	23	41	31.3333	70	32.3333	40.6667	39.3333
Os04g0526800	62.6667	617	32	533.333	100.667	476.667	35	356.333
Os04g0527000	151	1825.67	112.333	1657.33	173	2322.33	78.3333	2363.33
Os08g0467500	20.6667	7.66667	7.33333	10	48	14.6667	25.6667	11.6667
Os09g0450600	18.3333	6.33333	8	7.66667	33.3333	11.3333	7.66667	10.6667
Os11g0498600	76.3333	171.667	66	148.667	291.333	116.333	170	127
Os11g0602300	189.667	78.6667	76	70	75	62.6667	63.6667	56
Os12g0478200	25.6667	26.3333	60.6667	30	289.333	101.667	312.333	99
Os02g0766700	224.333	436.667	249	434.333	1396.67	514	1052	413
Os06g0211200	135.667	155	97.6667	102.667	326	159.333	263.333	88.3333
Os01g0566500	152.667	30.6667	82.6667	24.3333	132.333	40.3333	152.667	60.3333
Os01g0746400	38	3.66667	4.33333	7.33333	5	4	6.66667	3.66667
Os03g0250200	387	160	168	153.333	442.333	132	313.667	117.333
Os04g0415200	106	140	123.667	186.333	230	156	161	157
Os04g0550600	404.333	88.3333	123.667	71.3333	166.333	67.3333	397.333	70
Os10g0138100	65.3333	333.667	48	300	29.6667	334.333	32	202.667
Os10g0177400	194	74.6667	37.3333	68	65	50	49	41.3333
Os11g0156600	40.3333	413	149.667	544.667	54.3333	505.667	28.3333	772.667
Os02g0704000	154.333	18.3333	276.333	19.3333	54.3333	29.6667	135.333	28
Os03g0645900	5	10.3333	6	5.66667	18.6667	25.3333	20.6667	15.3333
Os08g0369800	13	20.6667	29.6667	45	29.6667	52.3333	44	40.3333
Os12g0435200	23.3333	1	76.6667	1.33333	20.6667	1.33333	59.3333	1
Os04g0448900	1503.33	289.333	2847.33	326.667	3352.67	344	3409.33	387

## Sheet: ETH
id	MSh2	MR2	MSh4	MR4	SSh2	SR2	SSh4	SR4
Os01g0105700	35.6667	7.66667	6.66667	12	8	12	8	8.66667
Os01g0511100	255.333	274.333	607	265.333	4428.33	348	3624	370
Os02g0671300	85.3333	240.333	20.3333	167.333	31	158.667	37	104.667
Os03g0305400	144.667	14.3333	57.6667	17.3333	390	42	147.667	17.6667
Os03g0759700	72.3333	389	22.6667	441.333	29.6667	598.333	101.667	798.667
Os04g0493100	179	315.667	226	279	433	343.667	415	344.333
Os04g0565900	15	348.333	18.6667	191.667	5	165.667	10	103
Os05g0355400	6483.33	1618.33	6789.67	2031.33	16923	1403	7676	1165.67
Os07g0471900	310.333	391.667	154.333	219.667	75.3333	173	115.667	123.333
Os01g0752500	86.3333	69.6667	110.667	125	576	178.667	461	158.333
Os01g0797600	299.667	403	156.333	322.667	466.667	401	381.667	450.667
Os01g0868000	55.6667	81.3333	111	95.3333	200	276.333	172.667	184.667
Os01g0885900	2	1	2.66667	1.33333	3.33333	19.3333	2.66667	20
Os02g0202000	76	19	60.3333	19.6667	164	18	83	19
Os02g0654700	207.667	1266.33	678	1014	338.667	4540.33	334.333	3781.67
Os02g0655200	7	2	17.3333	2	55	7.33333	53.3333	6
Os02g0764700	6.66667	4	9.66667	3.33333	76	704.667	56.3333	319
Os02g0797100	22.3333	23	11.3333	33	18	65	18	73.3333
Os03g0163200	141.333	148.333	165	149.333	75.3333	125	75	128
Os03g0183200	397	1291.33	580.667	1219.33	1264.67	1420.67	1166.33	796.333
Os03g0310600	25.3333	135	73	147.333	57.3333	97.6667	38.6667	90
Os03g0860100	8.33333	89.3333	20.3333	103.667	17.6667	684.333	48.6667	559.333
Os04g0546800	822	1267.33	1477.67	1335	994.333	3192.33	2166.67	2659
Os04g0547600	1.33333	51	1.33333	61	1.66667	25	2	24
Os04g0610400	88.6667	223.667	131	149.333	160.333	457	137.333	477.333
Os04g0669200	268.333	376	343.667	332.333	603	391	573.667	377.333
Os05g0242000	4.33333	15.3333	5.33333	15.3333	9.33333	41.6667	8.33333	40.6667
Os05g0420300	1	3	2.33333	4	2	49	3	33.6667
Os05g0437100	4.66667	22.6667	19.6667	43	26.6667	155.333	67.3333	130
Os05g0473300	3.66667	3.33333	4.66667	3.33333	1.66667	53.6667	3.66667	33.6667
Os05g0497200	195.667	149	113	113.333	438.667	220.667	283.333	220.333
Os06g0181700	17.3333	8.66667	1.66667	5.66667	5	41	3.66667	25
Os06g0182100	20.3333	8.66667	15	17.6667	42	26.3333	34.6667	29
Os06g0604000	162	28.3333	94.3333	35.3333	406.333	22.3333	253.333	20.6667
Os07g0227600	536.333	171.667	493.667	259	843.667	223.667	1084	221
Os07g0410300	7.66667	29	6	28	7.66667	267.667	15.6667	172.333
Os07g0410700	10	31.3333	10	55.6667	10	113.333	16.6667	98
Os08g0337800	7.33333	230.333	18.3333	255	54.3333	254.667	48.6667	262.333
Os08g0356500	298	408	696.333	588.333	359.333	519.667	291	853
Os08g0356700	326.333	236.333	1009	388.667	433.667	289.667	417	548.333
Os08g0395800	42.6667	42	10	42.6667	16.3333	68.3333	22	54
Os08g0474000	2.66667	4.33333	17	2.66667	28	1845.33	32	895.333
Os09g0304500	235	35	85.6667	29.3333	79.6667	28.3333	72.3333	40.3333
Os09g0305300	649.667	46.6667	537.333	38.6667	309	48.6667	307.333	39.3333
Os09g0457900	4.33333	1.33333	9.33333	1	8	28.6667	20.3333	24.6667
Os09g0522000	12.6667	11.3333	35	7	20.3333	15	12.3333	14
Os10g0390800	21	508.667	8	743.667	11.6667	614.333	14	691.333
Os11g0540600	199.333	3	621.667	1.66667	505.333	3.66667	190	3
Os11g0541600	48.6667	6.33333	95.6667	4.33333	33	4	37.3333	6
Os12g0603300	59	1	11	1.66667	13	1.33333	7.33333	1.66667
Os01g0352100	13.3333	1	27	1.33333	27	1.66667	16.3333	1.33333
Os01g0580500	135.333	21.6667	50.3333	33.6667	94	20.6667	64.3333	17.6667
Os01g0757200	55.6667	274	211	375.333	215.333	662	454	688
Os01g0832600	34	311.333	59	424	49.3333	309.333	118.667	294.333
Os02g0767300	50	33	33.3333	33	45.3333	16.6667	95.6667	17
Os02g0771600	713.667	356.333	566.333	381	1617	319.333	1223.33	295.667
Os03g0122300	751.667	4304	2020.67	7223.67	1557.67	8090.33	1908	10155.7
Os04g0182200	129	329.667	310.333	402	175	510	223	656.667
Os04g0581000	59.3333	71.6667	284.667	162.333	104.667	45	124	120.333
Os04g0581100	116.667	315.667	1134	784.333	317.333	874.333	794	1807.67
Os04g0662600	22	48	274.667	59	72.3333	31	100.667	40.3333
Os05g0127500	28.3333	433.667	108.667	569.333	22.6667	659.667	29	570.333
Os05g0149300	150.667	425.667	253.333	532.333	88	1671.33	148.333	1241
Os05g0149400	969.333	2593.33	2288.67	3381	1097	9045.33	1241.67	8797.67
Os07g0169600	1005	2356.33	979	2125	1313.33	3101.33	2082.33	2665.33
Os08g0249900	168.667	4	451	7.66667	37.6667	3.33333	69	6.66667
Os08g0390200	348.667	14.3333	209.333	23.6667	441.667	10.6667	493.333	13.6667
Os08g0392100	17.6667	18.6667	17	29.6667	21	31	40	29.3333
Os08g0480200	342	27.3333	586	40.3333	838.667	40.3333	636.667	60
Os09g0115500	708.667	275	1926	254.667	1193	298	1246.33	315
Os09g0248900	153.333	548.333	127.333	596.333	147.667	648	281.667	676.667
Os09g0353700	17.3333	57	15.6667	56.3333	35.3333	59	57	84.6667
Os10g0536400	358	415.333	1403	811.333	866	943.333	1354.67	1723.33
Os10g0558750	383.333	427	789.667	473.333	419.667	377.667	310.667	443
Os10g0558900	181.667	260.667	114.333	250	102.333	136	39.3333	183.667
Os11g0186900	1.33333	849.667	1.66667	411.667	1	900.333	1	421
Os03g0727600	8	136.333	14.6667	91.6667	10	112.667	40.6667	144.333
Os04g0578000	20	166.333	79.6667	164	45	900	122.667	980.333

## Sheet: CTK
id	MSh2	MR2	MSh4	MR4	SSh2	SR2	SSh4	SR4
Os09g0529900	200.667	56.3333	58.6667	77	73	57.6667	94.3333	43
Os01g0187600	1.33333	34.3333	15	30	2.66667	153.333	15.6667	182.333
Os01g0197700	8	1.33333	56.3333	1	26.6667	25.3333	16.6667	13.6667
Os01g0775400	75.3333	42.3333	91.6667	62.6667	112	259	115.333	206.667
Os01g0940000	95	52.6667	186.333	79.6667	186.667	279	301.667	287.667
Os05g0311801	3.66667	1.66667	43	3	24.3333	9.66667	92	19
Os10g0483500	106	58.6667	63	69.6667	16.3333	82.6667	14	40.3333

## Sheet: JA
id	MSh2	MR2	MSh4	MR4	SSh2	SR2	SSh4	SR4
Os09g0115500	708.667	275	1926	254.667	1193	298	1246.33	315
Os06g0215900	75.3333	378	127.333	468	135.667	894.333	133.333	955.333
Os03g0438200	99.3333	21.6667	56.3333	34	43	35.3333	62	28.3333
Os02g0218700	13	360.333	45.3333	356.333	130.333	481	352.333	647.667
Os03g0225900	198	203.667	885	307.667	253.667	543.667	620.667	918.667
Os02g0194700	1408.67	11	3075.67	12.6667	1563	10.6667	2535.67	10
Os03g0700700	260.333	999	417	982.333	338.667	2129.67	907	2281.33
Os03g0738600	1093.67	18502.7	499.667	19585.3	1342	14467.3	11982	14833
Os04g0447100	267	230.333	733.667	255.333	293.667	1103.33	406.333	1010.67
Os05g0304600	420	159	751.667	162.333	238.333	138.667	329.667	127.333
Os05g0355800	29.3333	48.6667	35.6667	51	68.6667	34.6667	52.6667	53
Os08g0508800	538.333	129.667	2565.33	120.333	920.333	221	1048.67	380.333
Os08g0509100	377.667	232.667	2097.33	357.667	904.667	490	1640.33	1142
Os12g0559200	158.667	61.3333	282.667	41.6667	372	53	958.667	55.6667
Os12g0560200	6.66667	1	11	2.33333	27	1.33333	13.6667	2

## Sheet: SA
id	MSh2	MR2	MSh4	MR4	SSh2	SR2	SSh4	SR4
Os02g0719600	181.667	63.6667	217.333	58	148	107	2828	103.667
Os02g0829800	110.667	104	81.3333	100.333	52.6667	86.6667	51.6667	69.6667
Os05g0102000	39.6667	4.33333	34	1	47	1.66667	82.3333	1.33333
Os06g0242700	4	1.33333	35	2	15	2	197	3
Os06g0244000	19	39.6667	34.6667	42.3333	57.3333	33.3333	355.667	24
Os06g0313440	43.3333	71.6667	367.333	142	129.333	165	99.6667	297.667
Os06g0315000	18	162.333	38.3333	162.667	63	439	80.6667	534.667
