# Supplementary material for: Autotetraploidization Gives Rise to Differential Gene Expression in Response to Saline Stress in Rice
Source: Plants (Basel). 2022 Nov 15;11(22):3114. doi: 10.3390/plants11223114 (PMC9698567; doi:10.3390/plants11223114)
Supplement: Supplementary file 1 [file plants-11-03114-s001.zip › Table S5. The list of DEGs with peroxidase superfamily protein and ionic transport-related genes.xlsx]

## Sheet: Peroxidase
id	MSh2	MR2	MSh4	MR4	SSh2	SR2	SSh4	SR4
Os01g0205900	844.667	62.3333	241.333	104	327.667	28.3333	335.667	25.3333
Os01g0263000	3	66.3333	1.33333	67.6667	1.33333	60	1.33333	29
Os01g0270300	41	74.6667	12.3333	79.3333	17.6667	47.3333	14.3333	42
Os01g0294500	2	304	1	295	1.66667	100.667	1.66667	72.6667
Os01g0294700	970	2790	1102.67	3349.67	741	1600.33	942.667	1217
Os01g0326000	510.333	57.6667	95.3333	47	131	59.3333	138.667	35.3333
Os01g0326300	24.3333	6.33333	53.3333	8.66667	33.3333	8.33333	33.3333	7.33333
Os01g0327000	96	65.3333	58.6667	90	41.3333	262	76.6667	195
Os01g0327100	3.66667	3.33333	6	3	16	1.66667	6.33333	2.33333
Os01g0543100	54	228.333	6.33333	234.333	14	381	18.3333	248.333
Os01g0963000	629.333	518.333	1737.67	566.667	596.333	1971.33	697.333	3419.67
Os02g0161800	80.6667	19	19.3333	17.3333	63.6667	17.3333	47	17.6667
Os02g0236800	1822.67	1466	1076	1749.33	893.667	1128.33	1267.67	1456.67
Os02g0240100	5	4.33333	5	6.66667	15	16.3333	25.6667	8.66667
Os03g0121300	29	383	4.66667	699.667	18.3333	221.667	9.66667	181.667
Os03g0234500	6.33333	78	4	179.667	6.66667	52.6667	3.33333	87.3333
Os03g0234900	1095.67	111.667	1057.33	142.667	1877.33	59.6667	1914.67	39.6667
Os03g0235000	206.667	4947.67	208.333	4743	165	3547	174.667	2225.33
Os03g0339300	1674.33	29.6667	1396.67	26.3333	1406	21.3333	1893	9
Os03g0369000	2.66667	177.667	1.33333	94.6667	1.33333	784	1.66667	686
Os03g0563600	163	912.333	5.66667	788.333	7.33333	747.667	12.6667	367.667
Os04g0465100	260	50	65.6667	58.3333	58.3333	58	78.3333	50.3333
Os04g0628200	163	295.333	117.333	389	72	244.667	76.3333	207.667
Os04g0651000	33.6667	1612.33	141.667	2064.67	93.3333	2792	159	2832.67
Os04g0656800	237.667	214	38.3333	236.333	108.333	161.667	95.6667	129.667
Os04g0688100	1321	12038.7	1942.67	10435	1369.67	18863.3	3365	21864
Os04g0688200	30	397.333	9.33333	453	24	486.667	34.6667	396.333
Os04g0689000	1843.67	2885.67	378.333	3858	1816	2526	5058	1551.67
Os05g0134700	30	1447	21.3333	1330.67	5.66667	2129.33	23.6667	1405.67
Os05g0135000	1.66667	74	1.33333	48.6667	1	108.667	1	38.3333
Os05g0162000	61.3333	4420	46	3461.33	129.333	5558.33	129	4586.67
Os05g0499300	343.667	1857.67	295.333	2578.33	196.333	584.667	271	396.667
Os06g0274800	31.3333	117.333	64.3333	148.667	33.3333	331.333	40.3333	403.667
Os06g0306300	128.667	785.667	195.333	938.667	30	678.333	37.6667	468.333
Os06g0521900	2	106.333	1	70.6667	1.33333	128.333	1	155.333
Os06g0546500	319.667	522	39.3333	473	25.3333	389	35.6667	274
Os06g0547100	264.667	11.6667	8	7	21	16	20	9.66667
Os06g0547400	598	25526.3	749.333	18563.7	781.333	27703.3	2668.67	26183.7
Os06g0681600	1633.33	1609.33	1157.33	1609.67	1282.33	675.333	1734	560.667
Os06g0695300	1	8.66667	1	50	1	14	1	9
Os06g0695400	5.66667	9.33333	2.33333	2.33333	4.33333	4.33333	28	3.66667
Os07g0639000	4	694.333	1.33333	378.667	2	410	1.33333	164
Os07g0639400	8.66667	263	4	421.333	3.66667	205.667	5.66667	153
Os07g0677200	1705.67	4572	3756.67	3693	2316	6454	1900.33	6266
Os07g0677300	436.667	2600	6	3585.67	11	2310	18.6667	3115
Os07g0677400	9.33333	1.66667	22.6667	1	38	1.33333	29.3333	1.33333
Os07g0677500	20.6667	1	186.333	1.66667	30	1	29	1.33333
Os07g0694300	180.667	308.667	135	364.667	189.333	322	331	357
Os08g0113000	39	445.667	66.3333	429	24.3333	177	20.6667	151.667
Os10g0109300	2752.67	1405.67	3023	970	2902.33	1331	6371.33	1085.33
Os10g0109600	200.333	4981.67	201.333	5020.67	90.6667	2860.33	158	2104.33
Os10g0536600	3.33333	72	1.66667	35.6667	1.33333	12	1	9
Os11g0112200	13.6667	519.333	118.667	679.333	45.6667	1023.33	248	1430.33
Os11g0112400	20	80.6667	8.66667	95.3333	25	244.667	37.6667	234.333
Os11g0210100	229	9.66667	215.667	5	542.333	4	523.333	2.33333
Os12g0111800	11.3333	120.667	41.3333	203	35.6667	626.667	152.667	839
Os12g0112000	126.667	644	62	750.667	157.667	1247	151	1264.67
Os12g0530100	428.667	5	374.667	6.33333	665	5	830	7

## Sheet: Sh-ion channel
	MSh2	MSh4	SSh2	SSh4
Os06g0250600	80.6667	112.667	180	179.333
Os04g0607500	38	61.6667	128.667	160.333
Os01g0307500	60.3333	39	7.66667	6.33333
Os01g0532600	24.3333	47	19	16
Os04g0401700	187.667	858	474.333	709
Os08g0466200	121.333	3.33333	1	1.33333
Os01g0930400	104.667	502.667	232	215.333
Os07g0679000	225.333	218.667	107.333	303.333
Os09g0448200	393.667	1776.67	765	726
Os02g0245800	44.6667	70.3333	34	28.3333
Os07g0666900	488.333	246	504	634.333
Os07g0108800	52.3333	21.6667	64.6667	94.3333
Os05g0455500	1098.33	743.333	1385.33	1571.67
Os10g0550900	177.667	709	300.333	321.333
Os03g0712800	18.3333	14	39.6667	235.667
Os05g0555600	1002	1717.67	620.333	722.333
Os03g0794500	1529.67	743.333	581.333	432.667
Os02g0650900	5	30.3333	12.6667	42.3333
Os01g0704100	20.6667	50.3333	56	73.3333
Os04g0509600	22.6667	62.3333	99.3333	52.6667
Os01g0870300	62	54.3333	24.6667	38.6667

## Sheet: R-ion channel
	MR2	MR4	SR2	SR4
Os04g0445000	227	142	57.3333	41.3333
Os01g0307500	123.667	49.3333	14	12.6667
Os01g0930400	22.6667	54.3333	25.6667	63.3333
Os06g0671000	36.3333	17.3333	22.6667	16.6667
Os09g0448200	9.66667	19.6667	20	60.6667
Os03g0576200	94.3333	18.6667	151.667	49
Os03g0712800	159	65	414	145.333
